# Supplementary material for: Mediterranean diet and quality of life in women treated for breast cancer: A baseline analysis of DEDiCa multicentre trial
Source: PLoS One. 2020 Oct 8;15(10):e0239803. doi: 10.1371/journal.pone.0239803 (PMC7544033; doi:10.1371/journal.pone.0239803)
Supplement: S1 Dataset — (XLS) [file pone.0239803.s001.xls]

## Sheet: DEDICA dataset
ID	stage	STAGE-cod	T	N_cod	ER_cod	PGR_cod	BMI_kg/m2	MedDiet_Adherence	QLQC30-PF2	QLQC30-RF2	QLQC30-EF	QLQC30-CF	QLQC30-SF	QLQC30-QL2	QLQC30-FA	QLQC30-NV	QLQC30-PA	QLQC30-DY	QLQC30-SL	QLQC30-AP	QLQC30-CO	QLQC30-DI	QLQC30-FI	QLQBR23-BRBI	QLQBR23-BRSEF	QLQBR23-BRSEE	QLQBR23-BRFU	QLQBR23-BRST	QLQBR23-BRBS	QLQBR23-BRAS	QLQBR23-BRHL	EQ5D-MOBILITY	EQ5D-SELFCARE	EQ5D-USUALACTIVITIES	EQ5D-PAIN/DISCOMFORT	EQ5D-ANXIETY/DEPRESSION	EQ5D-Score
1	I	1	T1	0	1	1	24.4352	2	66.6667	100	83.3333	33.3333	100	75	44.4444	0	50	0	33.3333	0	0	33.3333	33.3333	91.6667	100		66.6667	4.7619	8.33333	44.4444		1	2	1	3	3	0.482
2	IIA	2	T1	1	1	1	24.0346	1	93.3333	83.3333	58.3333	100	83.3333	66.6667	44.4444	0	16.6667	0	0	0	33.3333	0	0	83.3333	100		33.3333	23.8095	16.6667	0		1	1	2	2	2	0.851
3	IIB	3	T2	1	1	1	30.7574	2	73.3333	83.3333	16.6667	66.6667	0	58.3333	66.6667	16.6667	66.6667	0	0	0	0	0	66.6667	41.6667	100		0	38.0952	16.6667	55.5556	66.6667	2	1	1	2	1	0.869
4	IIIA	4	T2	2	1	1	25.1486	1	60	66.6667	33.3333	16.6667	33.3333	41.6667	77.7778	0	66.6667	33.3333	33.3333	0	0	0	33.3333	41.6667	83.3333		0	33.3333	8.33333	0		2	1	2	2	2	0.775
5	IIA	2	T2	0	1	1	29.3333	1	100	100	100	100	100	75	0	0	16.6667	0	33.3333	0	0	0	0	100	100		66.6667	4.7619	16.6667	11.1111		2	1	1	3	1	0.633
6	IIA	2	T2	0	1	1	29.9967	2	66.6667	83.3333	91.6667	83.3333	100	58.3333	22.2222	0	50	0	33.3333	0	0	0	0	83.3333	66.6667		100	4.7619	0	11.1111		2	1	2	3	2	0.539
7	IIA	2	T1	1	1	1	35.4191	2	73.3333	100	66.6667	100	100	50	33.3333	16.6667	33.3333	0	33.3333	0	0	0	0	91.6667	83.3333	100	33.3333	9.52381	8.33333	22.2222		2	2	2	2	2	0.718
8	I	1	T1	0	1	1	22.68	1	80	100	33.3333	100	33.3333	58.3333	33.3333	66.6667	16.6667	0	33.3333	33.3333	0	33.3333	33.3333	16.6667	83.3333		0	19.0476	50	11.1111		1	1	1	2	2	0.893
9	IIIA	4	T1	2	0	0	26.5625	1	80	83.3333	16.6667	100	50	16.6667	22.2222	0	33.3333	0	33.3333	0	0	0	33.3333	100	66.6667	66.6667	33.3333	4.7619	16.6667	22.2222		1	1	1	2	3	0.775
10	I	1	T1	0	1	1	22.0386	2	93.3333	100	100	100	100	83.3333	22.2222	0	16.6667	0	33.3333	0	33.3333	0	0	91.6667	66.6667	33.3333	33.3333	14.2857	25	11.1111		1	1	1	2	1	0.945
11	I	1	T1	0	1	1	28.251	2	100	100	83.3333	100	50	75	0	0	0	0	0	0	0	0	33.3333	100	33.3333	33.3333	0	14.2857	25	0		1	1	1	2	2	0.893
12	IIA	2	T1	1	1	1	30.2978	2	93.3333	100	100	100	100	83.3333	11.1111	0	0	0	0	0	0	0	0	100	100		100	4.7619	0	0		1	1	1	1	2	0.948
13	IIIA	4	T1	2	1	1	21.6713	2	93.3333	100	83.3333	100	100	83.3333	11.1111	0	0	0	0	0	33.3333	0	0	100	100		33.3333	9.52381	41.6667	22.2222		1	1	1	1	1	1
14	IIA	2	T1	1	0	0	23.634	2	100	100	66.6667	100	100	83.3333	22.2222	0	0		0	0		0	0	66.6667	66.6667		66.6667	0	33.3333			1	1	1	2	2	0.893
15	IIB	3	T2	1	1	0	22.9591	2	100	100	83.3333	100	100	66.6667	0	0	0	0	0	0	0	0	0	66.6667	66.6667	66.6667	33.3333	14.2857	0	22.2222		1	1	1	2	2	0.893
16	IIIA	4	T1	2	1	1	30.7574	1	86.6667	83.3333	91.6667	83.3333	100	83.3333	33.3333	0	33.3333	0	33.3333	0	33.3333	33.3333	0	100	100		100	4.7619	0	22.2222		2	1	2	2	1	0.827
17	I	1	T1	0	0	0	23.4375	2	100	100	83.3333	100	100	83.3333	0	0	0	0	0	0	33.3333	0	0	50	66.6667	33.3333	0	14.2857	0	0	100	1	1	1	1	1	1
18	IIA	2	T1	1	1	1	35.0032	2	80	50	50	66.6667	16.6667	66.6667	33.3333	0	50	0	0	0		0	33.3333	8.33333	66.6667	100	0	38.0952	25	44.4444		1	1	2	2	2	0.851
19	IIIA	4	T2	2	1	1	36.8366	2	86.6667	100	91.6667	66.6667	100	66.6667	33.3333	0	16.6667	0	66.6667	0	0	0	0	91.6667	83.3333	33.3333	66.6667	23.8095	66.6667	44.4444		2	1	1	2	1	0.869
20	IIB	3	T2	1	1	1	30.4272	1	80	100	66.6667	83.3333	100	58.3333	22.2222	0	16.6667	0	0	0		0	0	100	83.3333		66.6667	9.52381	33.3333	33.3333		1	1	1	2	2	0.893
21	IIIA	4	T1	2	1	1	27.2392	2	93.3333	83.3333	66.6667	66.6667	66.6667	66.6667	11.1111	0	0	33.3333	33.3333	0	33.3333	0	33.3333	58.3333	66.6667	66.6667	33.3333	14.2857	8.33333	22.2222		1	1	1	2	2	0.893
22	IIA	2	T2	0	0	0	29.6665	2	93.3333	100	91.6667	100	83.3333	83.3333	11.1111	0	0	0	0	0		0	33.3333	66.6667	83.3333	100	100	14.2857	33.3333	22.2222		1	1	1	1	2	0.948
23	IIB	3	T2	1	1	1	19.563	2	93.3333	66.6667	83.3333	100	100	75	22.2222	0	0	0	0	0	33.3333	0	0	100	66.6667	33.3333	66.6667	4.7619	16.6667	22.2222		1	1	1	2	1	0.945
24	IIB	3	T2	1	1	1	30.8012	1	93.3333	66.6667	75	83.3333	100	50	44.4444	33.3333	16.6667	0	66.6667	33.3333	0	33.3333	0	91.6667	16.6667	66.6667	33.3333	33.3333	25	33.3333		1	1	2	2	2	0.851
25	IIA	2	T2	0	1	1	31.2213	2	93.3333	100	100	100	100	83.3333	11.1111	0	16.6667	33.3333	0	0	0	0	0	100	50	0	100	19.0476	41.6667	44.4444		1	1	1	2	1	0.945
26	I	1	T1	0	0	0	24.281	2	86.6667	83.3333	100	83.3333	100	83.3333	0	0	33.3333	0	0	0	0	0	0	100	100		100	14.2857	8.33333	55.5556		1	1	1	2	1	0.945
27	I	1	T1	0	1	1	20.9644	1	93.3333	50	66.6667	100	100	41.6667	22.2222	0	50	0	33.3333	0	0	0	0	58.3333	83.3333		33.3333	9.52381	33.3333	11.1111		1	1	2	2	2	0.851
28	IIB	3	T2	1	1	1	22.7732	1	93.3333	100	83.3333	66.6667	100	66.6667	22.2222	0	33.3333	0	33.3333	0	0	0	33.3333	58.3333	66.6667	66.6667	0	42.8571	41.6667	22.2222		1	1	1	2	1	0.945
29	IIB	3	T2	1	1	1	26.4548	2	60	66.6667	66.6667	50	33.3333	58.3333	66.6667	16.6667	33.3333	33.3333	33.3333	33.3333	0	0	33.3333	0	100		0	57.1429	33.3333	66.6667	100	1	2	2	2	2	0.794
30	IIA	2	T1	1	1	1	27.8852	2	80	100	83.3333	50	100	66.6667	44.4444	0	33.3333	33.3333	33.3333	0		0	33.3333	50	66.6667	66.6667	66.6667	16.6667	0	11.1111		1	1	1	2	1	0.945
31	IIA	2	T2	0	0	0	18.7328	1	100	100	100	100	100	91.6667	11.1111	0	16.6667	33.3333	0	0	0	33.3333	0					8.33333				1	1	1	2	1	0.945
32	IIIA	4	T1	2	1	1	25	1	93.3333	100	100	83.3333	83.3333	83.3333	0	0	16.6667	0	0	0		0	0	58.3333	66.6667	66.6667	33.3333	0	8.33333	11.1111		1	1	1	1	2	0.948
33	IIB	3	T2	1	1	1	41.3223	2	80	100	100	100	100	83.3333	11.1111	0	16.6667	0	0	0		0	0	91.6667	100		66.6667	4.7619	8.33333	0		1	1	1	2	1	0.945
34	IIA	2	T1	1	1	1	26.1066	2	66.6667	100	100	83.3333	66.6667	66.6667	22.2222	0	33.3333	33.3333	0	0	0	0	33.3333	50	100		66.6667	9.52381	25	77.7778		2	1	2	2	1	0.827
35	IIB	3	T2	1	0	0	29.2101	1	80	66.6667	58.3333	66.6667	100	50	33.3333	0	33.3333	33.3333	66.6667	33.3333	33.3333	0	0	50	100		33.3333	28.5714	25	33.3333		2	1	1	2	1	0.869
36	IIA	2	T2	0	1	1	21.4844	2	93.3333	66.6667	75	100	83.3333	50	22.2222	0	33.3333	0	33.3333	0	0	0	0	100	100		66.6667	19.0476	8.33333	33.3333		1	1	2	2	2	0.851
37	IIB	3	T2	1	1	1	29.127	2	100	100	100	100	100	83.3333	33.3333	0	0	0	0	0		0	66.6667	75	66.6667	66.6667	66.6667	9.52381	16.6667	0		1	1	1	1	1	1
38	IIA	2	T1	1	1	1	19.7133	2	66.6667	33.3333	8.33333	0	0	0	66.6667	16.6667	66.6667	0	100	0	66.6667			16.6667			0	47.619	100	88.8889		2	2	2	2	2	0.718
39	IIA	2	T1	1	1	1	39.6379	1	73.3333	100	100	100	100	58.3333	11.1111	0	16.6667	0	33.3333	0	0	0	0	100	100		66.6667	9.52381	16.6667	33.3333		1	1	1	2	1	0.945
40	IIIA	4	T2	2	1	1	35.8092	1	80	100	91.6667	100	100	83.3333	11.1111	0	0	0	0	0	0	0	0	50	50	66.6667	66.6667	9.52381	0	11.1111		2	1	1	1	2	0.872
41	I	1	T1	0	0	0	29.9264	1	93.3333	100	83.3333	100	100	100	0	0	0	0	33.3333	0		33.3333	0	100	83.3333		66.6667	0	25	0		1	1	1	2	2	0.893
42	IIA	2	T1	1	1	1	26.5731	2	86.6667	83.3333	58.3333	83.3333	100	75	55.5556	0	16.6667	33.3333	66.6667	0	0	0	0	33.3333	83.3333		33.3333	0	50	22.2222		1	1	2	2	2	0.851
43	I	1	T1	0	0	0	31.1634	1	80	83.3333	75	66.6667	100	50	22.2222	0	0	0	33.3333	0		0	0	66.6667	83.3333	33.3333	66.6667	23.8095	8.33333	11.1111	33.3333	2	1	2	2	2	0.775
44	IIB	3	T2	1	0	0	25.721	2	86.6667	100	66.6667	50	100	83.3333	33.3333	0	16.6667	33.3333	33.3333	0	0	0	33.3333	66.6667	83.3333		33.3333	19.0476	16.6667	11.1111		1	1	2	2	2	0.851
45	IIA	2	T2	0	1	1	23.3377	1	86.6667	83.3333	100	83.3333	100	83.3333	33.3333	0	0	0	0	0	0	0	33.3333	100	66.6667	33.3333	66.6667	4.7619	16.6667	0		1	1	1	2	1	0.945
46	IIIA	4	T2	2	1	1	24.3046	2	73.3333	50	41.6667	66.6667	50	50	55.5556	16.6667	16.6667	33.3333	33.3333	0	66.6667	0	0	25	100		33.3333	33.3333	16.6667	22.2222	66.6667	1	1	2	2	2	0.851
47	IIB	3	T2	1	1	1	26.6384	1	46.6667	83.3333	91.6667	100	66.6667	41.6667	33.3333	0	33.3333	0	33.3333	0	0	0	33.3333	100	100		100	61.9048	41.6667	0	66.6667	2	1	2	2	2	0.775
48	I	1	T1	0	1	1	29.6665	2	100	100	75	100	100	75	11.1111	0	0	0	0	0		0	0	75	66.6667	33.3333	66.6667	0	8.33333	22.2222		1	1	1	1	1	1
49	IIB	3	T2	1	1	1	21.5287	2	86.6667	66.6667	66.6667	66.6667	50	50	33.3333	0	33.3333	0	66.6667	0		0	66.6667	25	100		0	28.5714	33.3333	44.4444	100	1	1	2		2	0.906
50	IIIC	5	T1	3	0	0	27.7767	2	86.6667	100	66.6667	100	66.6667	16.6667	33.3333	0	0	0	33.3333	0		0	66.6667	66.6667	83.3333		0	4.7619	8.33333	11.1111		1	1	1	2	2	0.893
51	IIA	2	T1	1	0	0	22.6557	1	80	66.6667	83.3333	83.3333	50	50	33.3333	0	0	33.3333	0	0	0	0	33.3333	58.3333	100		33.3333	19.0476	25	22.2222		1	1	2	2	1	0.903
52	IIA	2	T1	1	1	1	21.3382	1	86.6667	100	75	100	100	91.6667	22.2222	0	16.6667	0	33.3333	0	0	0	0	75	83.3333		100	14.2857	25	0		1	1	1	1	1	1
53	IIA	2	T1	1	1	1	28.959	2	93.3333	100	100	100	100	100	11.1111	0	0	0	0	0	0	0	0	100	50	33.3333	66.6667	0	25	0		1	1	1	1	2	0.948
54	I	1	T1	0	0	1	23.7954	2	93.3333	100	100	100	100	83.3333	0	0	0	0	0	0	0	0	0	100	66.6667	66.6667	100	4.7619	0	11.1111		1	1	1	2	1	0.945
55	IIIA	4	T2	2	1	1	21.3593	1	60	50	75	50	0	58.3333	55.5556	0	50	0	66.6667	33.3333	0	0	0	33.3333	100		0	23.8095	25	0	100	2	1	2	2	2	0.775
56	IIIC	5	T1	3	1	1	26.1066	1	60	50	75	66.6667	50	66.6667	44.4444	16.6667	66.6667	33.3333	33.3333	0	33.3333	33.3333	66.6667	25	66.6667	66.6667	33.3333	33.3333	77.7778	33.3333		2	1	2	2	2	0.775
57	IIA	2	T2	0	1	1	22.7528	2	86.6667	83.3333	83.3333	100	100	66.6667	0	0	0	0	0	0	0	0	0	83.3333	66.6667		66.6667	19.0476	0	0		1	1	1	1	1	1
58	IIB	3	T2	1	1	0	39.8974	1	80	83.3333	58.3333	66.6667	66.6667	83.3333	33.3333	16.6667	50	33.3333	33.3333	0		33.3333	33.3333	16.6667	83.3333	100	0	19.0476	33.3333	55.5556		1	1	2	2	2	0.851
59	IIA	2	T1	1	1	1	44.2637	2	73.3333	66.6667	33.3333	66.6667	66.6667	50	55.5556	16.6667	33.3333	33.3333	33.3333	0	0	0	33.3333	8.33333	100		0	52.381	41.6667	22.2222	100	2	1	2	2	2	0.775
60	IIIA	4	T2	2	1	1	26.6595	2	80	100	100	100	100	100	11.1111	0	0	33.3333	33.3333	0	0	0	0	91.6667	100		66.6667	14.2857	0	0	33.3333	1	1	1	1	1	1
61	IIIA	4	T2	2	1	1	25.5102	2	93.3333	100	100	100	100	100	0	0	0	0	0	0	0	0	0	83.3333	66.6667	66.6667	33.3333	19.0476	0	0	33.3333	1	1	1	1	2	0.948
62	IIA	2	T2	0	1	1	38.2968	1	80	100	100	83.3333	66.6667	58.3333	11.1111	0	0	0	0	0	0	0	0	91.6667	100		33.3333	4.7619	25	0		2	1	1	2	2	0.817
63	IIIA	4	T1	2	1	1	24.5603	2	60	83.3333	33.3333	100	66.6667	41.6667	55.5556	50	16.6667	33.3333	100	66.6667		33.3333	33.3333	41.6667	100		33.3333	47.619	8.33333	22.2222	100	2	1	2	2	2	0.775
64	IIA	2	T1	1	1	1	23.0112	2	86.6667	83.3333	91.6667	83.3333	100	58.3333	22.2222	0	16.6667	33.3333	66.6667	0		0	0	100	100		66.6667	19.0476	8.33333	22.2222		1	1	2	2	2	0.851
65	I	1	T1	0	1	1	22.4813	1	86.6667	66.6667	66.6667	16.6667	33.3333	75	33.3333	0	33.3333	0	33.3333	0	66.6667	0	33.3333	0	100		0	33.3333	66.6667	44.4444		1	1	1	2	2	0.893
66	IIIA	4	T1	2	1	1	29.0943	2	93.3333	100	75	83.3333	66.6667	83.3333	11.1111	0	16.6667	0	66.6667	0	0	0	66.6667	91.6667	50	33.3333	33.3333	23.8095	16.6667	11.1111		1	1	1	1	1	1
67	IIA	2	T1	1	1	0	19.8681	1	100	100	100	100	100	100	0	0	0	0	0	33.3333	0	33.3333	0	100	16.6667	33.3333	66.6667	19.0476	8.33333	0	33.3333	1	1	1	1	1	1
68	IIA	2	T1	1	1	1	30.863	1	73.3333	66.6667	91.6667	100	100	58.3333	33.3333	0	33.3333	33.3333	66.6667	0	0	0	0	50	100		33.3333	19.0476	16.6667	0		1	1	1	2	1	0.945
69	IIIA	4	T1	2	1	0	34.1797	2	73.3333	66.6667	66.6667	66.6667	66.6667	66.6667	33.3333	0	33.3333	0	33.3333	33.3333	33.3333	0	0	66.6667	100		66.6667	23.8095	33.3333	33.3333		2	1	2	2	2	0.775
70	IIIC	5	T1	3	1	1	34.528	2	86.6667	50	33.3333	66.6667	33.3333	33.3333	44.4444	0	33.3333	33.3333	0	0		0	33.3333	50			0	20	25	33.3333		2		2	2		0.827
71	IIA	2	T1	1	1	1	26.2917	2	80	66.6667	75	83.3333	66.6667	50	66.6667	0	50	33.3333	66.6667	0	33.3333	0	66.6667	16.6667	100		0	57.1429	8.33333	11.1111	100	1	1	2	2	2	0.851
72	I	1	T1	0	0	0	24.2367	1	80	66.6667	75	83.3333	83.3333	33.3333	33.3333	33.3333	33.3333	33.3333	0	0	33.3333	33.3333	33.3333	66.6667	66.6667	33.3333	33.3333	23.8095	33.3333	44.4444	0	1	1	2	2	2	0.851
73	I	1	T1	0	0	0	17.0392	2	93.3333	66.6667	83.3333	100	66.6667	50	22.2222	0	16.6667	0	0	0	0	0	0	33.3333	100		33.3333	9.52381	8.33333	0		1	1	2	2	2	0.851
74	IIIA	4	T2	2	1	1	41.0343	2	80	100	58.3333	66.6667	100	41.6667	33.3333	16.6667	0	33.3333	33.3333	0	0	0	66.6667	33.3333	100		0	23.8095	22.2222	44.4444		2	1	1	1	2	0.872
75	I	1	T1	0	0	0	31.5886	2	80	100	91.6667	100	100	33.3333	33.3333	0	16.6667	33.3333	33.3333	0		0	0	83.3333	100		0	4.7619	58.3333	33.3333		2	1	1	2	2	0.817
76	IIA	2	T1	1	0	0	22.7732	1	86.6667	100	83.3333	83.3333	100	83.3333	22.2222	0	16.6667	33.3333	33.3333	0	0	0	0	100	33.3333	33.3333	66.6667	4.7619	25	11.1111		1	1	1	2	1	0.945
77	I	1	T1	0	1	1	21.7784	1	93.3333	100	75	100	100	83.3333	11.1111	0	16.6667	33.3333	0	0	0	0	0	75	83.3333	66.6667	0	9.52381	33.3333	55.5556		1	1	1	2	2	0.893
78	IIIA	4	T1	2	1	1	27.2096	2	80	66.6667	75	83.3333	66.6667	58.3333	33.3333	0	33.3333	0	0	0		0	33.3333	25	100		0	9.52381	8.33333	44.4444		1	1	1	2	2	0.893
79	IIA	2	T1	1	1	1	25.0762	2	80	66.6667	41.6667	83.3333	100	50	11.1111	0	50	33.3333	0	0		0	33.3333	83.3333	66.6667	33.3333	33.3333	20	8.33333	22.2222		2	2	2	2	2	0.718
80	I	1	T1	0	1	1	35.5999	1	93.3333	83.3333	66.6667	83.3333	66.6667	58.3333	33.3333	0	16.6667	33.3333	0	0		0	33.3333	33.3333	100		33.3333	23.8095	16.6667	0		1	1	1	2	2	0.893
81	I	1	T1	0	0	0	23.1834	2	100	100	91.6667	100	100	91.6667	11.1111	0	0	0	0	0	0	33.3333	0	58.3333	100		33.3333	4.7619	8.33333	11.1111		1	1	1	1	2	0.948
82	I	1	T1	0	0	0	25.1953	2	80	100	83.3333	100	66.6667	66.6667	11.1111	16.6667	16.6667	33.3333	0	0	33.3333	33.3333	0	66.6667	100		66.6667	28.5714	25	22.2222		1	1	1	2	1	0.945
83	I	1	T1	0	1	1	19.6283	2	100	100	91.6667	100	83.3333	100	22.2222	0	0	0	0	0	0	0	0	100	83.3333		66.6667	9.52381	25	0	0	1	1	1	1	1	1
84	IIB	3	T2	1	0	0	19.9755	2	93.3333	100	91.6667	100	100	66.6667	22.2222	0	16.6667	33.3333	33.3333	33.3333	0	33.3333	0	83.3333	83.3333		66.6667	23.8095	16.6667	0		1	1	1	2	1	0.945
85	I	1	T1	0	1	1	21.0772	2	66.6667	16.6667	33.3333	50	0	8.33333	100	33.3333	0	33.3333	33.3333	100	0	0	0	8.33333	100		0	66.6667	16.6667	0		2	1	2	2	2	0.775
86	I	1	T1	0	1	1	22.0626	1	60	66.6667	100	100	100	50	88.8889	0	33.3333	33.3333	100	33.3333	100	0	0	100	100		100	66.6667	8.33333	22.2222	0	1	1	2	2	1	0.903
87	IIA	2	T1	1	1	1	39.0625	1	83.3333	100	100	100	100		0	0	0	0	0	0	0	0		100			100	0	22.2222	22.2222		1	1	1	2	1	0.945
88	IIB	3	T2	1	0	0	32.7694	2	26.6667	0	0	16.6667	66.6667	16.6667	88.8889	16.6667	50	66.6667	100	0	33.3333	33.3333	100	16.6667	100		0	38.0952	41.6667	55.5556		2	2	2	3	3	0.364
89	I	1	T1	0	1	1	33.1886	2	86.6667	83.3333	58.3333	66.6667	66.6667	58.3333	22.2222	0	33.3333	0	66.6667	0	33.3333	0	0	50	100		66.6667	14.2857	41.6667	22.2222	66.6667	2	1	1	2	2	0.817
90	I	1	T1	0	1	1	30.582	1	93.3333	83.3333	75	83.3333	66.6667	66.6667	33.3333	16.6667	16.6667	33.3333	0	0	0	0	0	100	66.6667		66.6667	33.3333	16.6667	22.2222		1	1	1	2	1	0.945
91	IIB	3	T2	1	0	0	22.1271	1	80	66.6667	83.3333	100	100	83.3333	22.2222	0	16.6667	0	33.3333	0	0	33.3333	0	50	100		66.6667	14.2857	25	22.2222		1	1	1	2	2	0.893
92	IIIC	5	T2	3	1	1	25.6745	2	93.3333	100	66.6667	66.6667	83.3333	100	33.3333	16.6667	0	0	0	33.3333	0	33.3333	66.6667	66.6667	66.6667	66.6667	100	38.0952	25	33.3333	66.6667	1	1	2	2	1	0.903
93	IIIA	4	T2	2	1	1	26.5597	1	73.3333	83.3333	83.3333	66.6667	50	66.6667	55.5556	16.6667	33.3333	33.3333	0	0	0	33.3333	33.3333	25	83.3333	33.3333	33.3333	14.2857	25	55.5556		1	1	2	2	2	0.851
94	I	1	T1	0	0	0	35.6272	1	86.6667	100	83.3333	100	66.6667	66.6667	33.3333	0	33.3333	33.3333	33.3333	0	0	0	0	66.6667	100		33.3333	4.7619	41.6667	0		1	1	1	2	2	0.893
95	I	1	T1	0	0	0	24.7094	2	93.3333	100	100	100	66.6667	100	0	0	0	0	33.3333	0	33.3333	0	0	83.3333	100		100	4.7619	0	0		1	1	1	1	1	1
96	I	1	T1	0	1	1	24.1117	1	40	66.6667	100	83.3333	66.6667	33.3333	33.3333	0	50	33.3333	33.3333	0	0	0	0	33.3333	83.3333	100	66.6667	9.52381	33.3333	33.3333		2	2	2	2	1	0.77
97	I	1	T1	0	1	1	32.2499	2	66.6667	66.6667	91.6667	100	100	66.6667	22.2222	0	33.3333	0	0	0	0	33.3333	0	83.3333	66.6667	66.6667	66.6667	6.66667	16.6667	22.2222		2	1	1	2	1	0.869
98	I	1	T1	0	0	0	19.5418	2	80	83.3333	58.3333	100	33.3333	58.3333	33.3333	0	33.3333	33.3333	0	0	0	0	33.3333	66.6667	50		33.3333	33.3333	11.1111	11.1111		1	1	1	2	2	0.893
99	IIIA	4	T2	2	1	1	27.7671	2	93.3333	100	83.3333	83.3333	100	66.6667	11.1111	0	0	33.3333	33.3333	0	33.3333	33.3333	0	33.3333	83.3333		100	28.5714	8.33333	33.3333		1	1	1	2	1	0.945
100	IIA	2	T2	0	1	1	27.8081	1	41.6667	66.6667	58.3333	100	83.3333	50	11.1111	0	33.3333	0	0	0	0	0	0	75	83.3333		100	9.52381	16.6667	11.1111	0	2	1	1	2	1	0.869
101	IIIA	4	T2	2	0	0	35.1067	2	80	66.6667	83.3333	33.3333	100	33.3333	100	50	16.6667	100	33.3333	0	0	33.3333	33.3333	25	66.6667	100	0	61.1111	33.3333	66.6667	100	1	1	2	2	1	0.903
102	IIA	2	T2	0	0	0	24.643	2	93.3333	66.6667	66.6667	83.3333	100	66.6667	44.4444	33.3333	33.3333	33.3333	66.6667	33.3333	0	33.3333	0	41.6667	100		33.3333	33.3333	8.33333	22.2222		1	1	1	2	2	0.893
103	I	1	T1	0	0	0	35.3796	1	86.6667	100	83.3333	83.3333	100	33.3333	44.4444	0	0	0	33.3333	0	66.6667	0	0	16.6667	100		0	14.2857	75	0		1	1	1	1	1	1
104	I	1	T1	0	1	1	27.1207	2	93.3333	66.6667	83.3333	83.3333	83.3333	75	44.4444	0	16.6667	33.3333	0	0	0	0	66.6667	83.3333	100		100	14.2857	16.6667	22.2222		2	1	2	2	1	0.827
105	IIA	2	T2	0	0	1	43.8195	2	66.6667	66.6667	66.6667	83.3333	50	25	88.8889	16.6667	66.6667	66.6667	33.3333	0	0	33.3333	100	33.3333	100		0	52.381	75	55.5556	100	2	2	2	3	2	0.482
106	IIA	2	T2	0	1	1	26.9557	1	80	100	75	83.3333	100	58.3333	44.4444	33.3333	16.6667	33.3333	33.3333	0	33.3333	0	0	100	50	33.3333	0	19.0476	25	22.2222		2	1	1	2	2	0.817
107	IIA	2	T1	1	1	1	23.5847	2	100	83.3333	100	100	100	100	0	0	0	0	0	0	33.3333	0	0	0	0	0	100	23.8095	8.33333	0	0	1	1	1	1	1	1
108	IIB	3	T2	1	1	1	31.7723	1	60	66.6667	58.3333	66.6667	66.6667	33.3333	66.6667	33.3333	100	33.3333	33.3333	33.3333	33.3333	33.3333	66.6667	0	100		0	42.8571	100	55.5556		2	1	2	3	1	0.591
109	IIA	2	T1	1	1	1	24.6711	1	73.3333	66.6667	66.6667	66.6667	50	41.6667	33.3333	16.6667	16.6667	66.6667	0	66.6667	0	0	33.3333	75	100		0	28.5714	25	11.1111		1	1	1	2	2	0.893
110	IIA	2	T1	1	1	1	20.2848	2	100	100	100	100	100	83.3333	22.2222	0	33.3333	0	33.3333	0	33.3333	0	0	100	100		66.6667	14.2857	25	33.3333		1	1	1	2	1	0.945
111	IIA	2	T2	0	1	1	23.8605	1	80	100	66.6667	83.3333	83.3333	83.3333	44.4444	0	16.6667	0	0	0	0	0	0	75	66.6667	33.3333	66.6667	14.2857	0	11.1111		1	1	1	2	2	0.893
112	IIA	2	T1	1	1	1	30.4272	2	93.3333	83.3333	66.6667	33.3333	66.6667	83.3333	11.1111	50	33.3333	66.6667	0	0	33.3333	0	66.6667	0	83.3333		0	61.9048	33.3333	22.2222		2	1	1	2	2	0.817
113	IIA	2	T2	0	0	0	33.9125	2	60	50	83.3333	100	50	41.6667	33.3333	33.3333	33.3333	0	33.3333	0	0	0	0	50	100		33.3333	23.8095	8.33333	22.2222		2	1	2	2	1	0.827
114	IIA	2	T1	1	1	1	24.8763	1	93.3333	66.6667	41.6667	83.3333	66.6667	50	22.2222	16.6667	0	0	66.6667	0	0	66.6667	33.3333	66.6667	66.6667		33.3333	52.381	8.33333	11.1111	33.3333	1	1	2	2	2	0.851
115	IIA	2	T2	0	0	0	35.2594	1	73.3333	83.3333	91.6667	83.3333	100	58.3333	33.3333	0	33.3333	33.3333	33.3333	0	0	0	0	0	83.3333		0	19.0476	0	44.4444		1	1	1	2	2	0.893
116	I	1	T1	0	1	1	21.6311	1	100	100	66.6667	83.3333	66.6667	75	22.2222	0	0	0	33.3333	0	33.3333	0	0	41.6667	100		0	4.7619	0	0		1	1	1	1	2	0.948
117	IIA	2	T2	0	1	1	33.7325	1	86.6667	83.3333	66.6667	83.3333	100	50	55.5556	0	33.3333	33.3333		0	0	33.3333	0	100	100		33.3333	28.5714	66.6667	33.3333		2	1	1	2	1	0.869
118	IIIA	4	T2	2	1	1	31.8359	2	80	100	91.6667	83.3333	83.3333	83.3333	22.2222	16.6667	16.6667	33.3333	33.3333	33.3333	0	0	0	100	100		0	23.8095	0	22.2222		2	1	1	2	2	0.817
119	IIA	2	T1	1	1	1	19.3337	2	100	100	66.6667	100	100	83.3333	0	0	0	0	0	0	0	0	0	83.3333	0	0	0	19.0476	0	0	33.3333	1	1	1	1	2	0.948
120	I	1	T1	0	1	1	39.7188	1	53.3333	66.6667	75	66.6667	66.6667	50	44.4444	50	33.3333	66.6667	33.3333	33.3333	0	0	0	58.3333	100		0	66.6667	8.33333	22.2222	100	2	1	2	3	2	0.539
121	IIB	3	T2	1	1	0	18.2262	2	93.3333	100	91.6667	83.3333	100	83.3333	0	0	0	0	0	0	0	0	0	91.6667	83.3333		66.6667	14.2857	0	0		1	1	1	2	1	0.945
122	IIA	2	T1	1	1	1	22.6318	2	93.3333	83.3333	50	66.6667	83.3333	66.6667	33.3333	0	33.3333	33.3333	33.3333	33.3333	33.3333	0	33.3333	66.6667	100		0	38.0952	33.3333	22.2222		1	1	1	2	2	0.893
123	IIA	2	T2	0	1	1	38.0142	2	80	66.6667	83.3333	100	100	66.6667	11.1111	0	16.6667	66.6667	0	0	33.3333	0	33.3333	91.6667	100		33.3333	0	25	11.1111		1	1	1	2	2	0.893
124	IIA	2	T1	1	1	1	21.5638	1	80	100	83.3333	100	66.6667	75	22.2222	0	33.3333	33.3333	66.6667	0	0	0	0	41.6667	50	33.3333	0	14.2857	16.6667	11.1111		1	1	1	2	2	0.893
125	IIIA	4	T2	2	1	1	24.1288	1	60	33.3333	33.3333	0	33.3333	50	66.6667	0	66.6667	66.6667	33.3333	0	0	0	33.3333	33.3333	100		0	71.4286	8.33333	33.3333	100	2	2	2	2	2	0.718
126	IIA	2	T2	0	1	1	27.8488	1	66.6667	83.3333	75	50	100	83.3333	22.2222	0	33.3333	0	33.3333	0	0	0	66.6667	100	100		66.6667	14.2857	8.33333	11.1111	0	2	1	2	2	2	0.775
127	IIA	2	T1	1	1	1	31.0302	2	66.6667	66.6667	16.6667	83.3333	83.3333	50	77.7778	16.6667	50	0	100	0	33.3333	33.3333	100	0	66.6667	33.3333	0	61.9048	100	77.7778	33.3333	2	1	2	2	2	0.775
128	IIA	2	T1	1	1	1	37.7176	2	93.3333	100	100	100	100	83.3333	22.2222	0	16.6667	0	0	33.3333	0	33.3333	0	100	100		66.6667	9.52381	0	0	0	1	1	2	2	1	0.903
129	I	1	T1	0	0	0	38.0499	1	40	0	75	100	66.6667		66.6667	16.6667	66.6667	33.3333	66.6667	33.3333	33.3333	0	0	41.6667	100		0	38.0952	16.6667	22.2222		2	1	2	2	3	0.657
130	I	1	T1	0	0	0	22.4561	2	86.6667	100	66.6667	66.6667	66.6667	50	33.3333	0	33.3333	0	33.3333	0	66.6667	0	33.3333	33.3333	100		33.3333	42.8571	0	11.1111	33.3333	2			2	2	0.817
131	IIA	2	T1	1	1	1	25.1359	1	86.6667	100	66.6667	100	100	83.3333	44.4444	0	0	0	33.3333	0	33.3333	0	0	25	100		100	28.5714	25	0		1	1	1	2	2	0.893
132	I	1	T1	0	1	1	28.8889	1	86.6667	83.3333	44.4444	83.3333	50	58.3333	44.4444	16.6667	33.3333	0	66.6667	0	0	33.3333	0	16.6667	100		0	61.9048	50	44.4444	100	1	1	2	2	2	0.851
133	IIA	2	T1	1	1	1	40.1239	1	73.3333	100	66.6667	100	66.6667	66.6667	11.1111	0	33.3333	33.3333	33.3333	0			33.3333	41.6667	66.6667		100	9.52381	0	0		2	1	1	2	3	0.699
134	IIA	2	T1	1	1	1	28.3053	2	58.3333	66.6667	100	100	100	33.3333	44.4444	0	66.6667	0	0	0	0	0	0	100	100		66.6667	9.52381	0	44.4444		2	1	2	2	1	0.827
135	IIA	2	T1	1	0	0	29.191	2	60	33.3333	91.6667	83.3333	66.6667	41.6667	100	0	66.6667	0	33.3333	0	0	0	66.6667	66.6667	100		33.3333	23.8095	0	33.3333	66.6667	2	2	2	2	1	0.77
136	I	1	T1	0	1	1	24.1743	1	93.3333	100	91.6667	100	66.6667	83.3333	22.2222	0	0	0	0	33.3333	0	33.3333	0	83.3333	100		66.6667	33.3333	25	33.3333	33.3333	1	1	1	2	3	0.775
137	IIA	2	T2	0	1	1	38.9645	1	80	100	66.6667	100	100	50	44.4444	0	0	33.3333	33.3333	0		0	33.3333	75	100		66.6667	23.8095	25	0	0	2	1	2	2	2	0.775
138	IIA	2	T1	1	1	1	25.6489	2	86.6667	100	100	83.3333	83.3333	66.6667	11.1111	0	16.6667	0	0	0	33.3333	0	33.3333	91.6667	100		66.6667	9.52381	8.33333	22.2222		1	1	1	1	1	1
139	IIA	2	T1	1	1	1	21.2654	1	80	83.3333	75	100	83.3333	66.6667	11.1111	0	33.3333	0	0	0	0	33.3333	0	100	66.6667	66.6667	33.3333	19.0476	16.6667	0		2	1	2	2	2	0.775
140	IIIC	5	T2	3	1	1	40.9266	1	80	100	91.6667	100	83.3333	66.6667	22.2222	16.6667	33.3333	33.3333	0	33.3333	0	0	0	58.3333	83.3333		0	57.1429	16.6667	11.1111	33.3333	1	1	1	2	1	0.945
141	IIA	2	T2	0			38.6719	2	60	50	75	83.3333	33.3333	33.3333	55.5556	0	50	66.6667	33.3333	0	0	0	66.6667	100	100		100	57.1429	41.6667	11.1111	0	2	1	2	2	1	0.827
142	IIA	2	T1	1	1	1	29.7138	1	73.3333	33.3333	100	83.3333	83.3333	41.6667	33.3333	0	33.3333	33.3333	0	0	0	0	0	50	100		66.6667	33.3333	25	88.8889	33.3333	1	1	2	2	1	0.903
143	IIIC	5	T1	3	1	1	20.7512	2	100	100	100	100	100	33.3333	11.1111	0	0	0	33.3333	0	33.3333	0	0	100	100		66.6667	0	0	11.1111		1	1	1	1	1	1
144	IIA	2	T1	1	1	1	22.1727	1	40	33.3333	33.3333	33.3333	66.6667	33.3333	77.7778	16.6667	66.6667	33.3333	66.6667	33.3333	33.3333	33.3333	66.6667	25	100		33.3333	42.8571	58.3333	66.6667		2	2	2	2	2	0.718
145	I	1	T1	0	1	1	27.9297	1	53.3333	50	33.3333	50	16.6667	33.3333	77.7778	16.6667	83.3333	66.6667	33.3333	0	0	33.3333	100	16.6667	66.6667	66.6667	0	80.9524	11.1111	44.4444	100	2	1	2	2	2	0.775
146	IIB	3	T2	1	1	1	19.433	2	86.6667	83.3333	66.6667	100	83.3333	66.6667	33.3333	16.6667	16.6667	33.3333	66.6667	0	33.3333	0	0	100	83.3333		66.6667	19.0476	33.3333	11.1111	0	1	1	1	2	2	0.893
147	IIA	2	T1	1	1	1	31.5115	1	50	33.3333	83.3333	100	100	83.3333	88.8889	0	83.3333	66.6667	66.6667	0	0	0	0	100	33.3333	33.3333	100	19.0476	50	100		1	1	2	3	1	0.667
148	IIB	3	T2	1	1		31.0329	1	60	66.6667	75	83.3333	50	33.3333	33.3333	0	50	33.3333	0	0	0	0	33.3333	83.3333	100		33.3333	14.2857	16.6667	11.1111	0	2	2	2	2	2	0.718
149	IIIA	4	T1	2	1	1	19.3698	2	73.3333	66.6667	41.6667	50	66.6667	41.6667	66.6667	16.6667	50	33.3333	33.3333	0	0	0	0	75	66.6667	66.6667	33.3333	33.3333	16.6667	33.3333		1	1	2	2	2	0.851
150	IIA	2	T2	0	0	0	28.3016	1	40	33.3333	58.3333	33.3333	100	16.6667	100	16.6667	100	66.6667	66.6667	0	0	0	0	41.6667	100		33.3333	23.8095	66.6667	33.3333		2	1	3	3	2	0.426
151	IIA	2	T1	1	0	0	35.756	2	26.6667	16.6667	66.6667	0	0	0	88.8889	33.3333	66.6667	100	66.6667	0	33.3333	0	33.3333	0	100		0	76.1905	33.3333	77.7778	0	2	2	3	2	1	0.657
152	I	1	T1	0	1	1	30.2022	2	100	83.3333	91.6667	83.3333	100	83.3333	33.3333	0	0	0	33.3333	0	0	33.3333	0	100	0	0	66.6667	28.5714	8.33333	33.3333	100	2	1	1	2	1	0.869
153	I	1	T1	0	0	0	24.3496	2	80	100	100	100	100	83.3333	33.3333	0	16.6667	0	0	0	0	0	0	66.6667	83.3333	66.6667	33.3333	0	0	22.2222		1	1	1	1	1	1
154	I	1	T1	0	1	1	32.0531	1	100	66.6667	83.3333	100	100	100	44.4444	16.6667	16.6667	33.3333	33.3333	0	66.6667	66.6667	66.6667	41.6667	66.6667	100	66.6667	52.381	33.3333	11.1111	33.3333	1	1	1	1	1	1
155	I	1	T1	0	1	0	25.4115	1	86.6667	100	91.6667	100	83.3333	75	33.3333	16.6667	0	33.3333	0	0	0	0	33.3333	100	83.3333		66.6667	38.0952	25	11.1111	33.3333	1	1	1	1	1	1
156	IIIA	4	T2	2	1	1	32.2354	2	53.3333	100	41.6667	50	33.3333	33.3333	44.4444	66.6667	100	66.6667	33.3333	0	33.3333	33.3333	66.6667	91.6667	100		33.3333	42.8571	33.3333	11.1111		1	1	1	2	2	0.893
157	IIA	2	T2	0	1	0	24.1282	1	86.6667	50	58.3333	66.6667	66.6667	66.6667	77.7778	33.3333	33.3333	33.3333	66.6667	0	66.6667	33.3333	33.3333	41.6667	100		66.6667	38.0952	41.6667	44.4444	0	1	1	1	2	1	0.945
158	IIIA	4	T2	2	1	1	23.6272	1	93.3333	66.6667	75	100	66.6667	83.3333	22.2222	0	16.6667	0	0	0	0	0	0	33.3333	66.6667	33.3333	33.3333	14.2857	50	22.2222		1	1	1	2	2	0.893
159	I	1	T1	0	1	1	26.6999	1	93.3333	100	75	100	100	83.3333	0	0	0	33.3333	0	0	33.3333	33.3333	0	83.3333	66.6667	33.3333	66.6667	14.2857	8.33333	0	33.3333	1	1	1	1	2	0.948
160	IIA	2	T1	1	1	1	29.4584	1	93.3333	83.3333	66.6667	83.3333	83.3333	50	22.2222	0	33.3333	33.3333	33.3333	0	33.3333	0	33.3333	91.6667	100		100	14.2857	8.33333	22.2222		1	1	2	2	2	0.851
161	IIIA	4	T2	2	1	1	24.9108	1	66.6667	83.3333	83.3333	66.6667	50	33.3333	33.3333	0	16.6667	33.3333	66.6667		0	0	33.3333	8.33333	83.3333	100	66.6667	33.3333	16.6667	11.1111		1	1	1	2	1	0.945
162	I	1	T1	0	1	1	39.8199	1	73.3333	100	75	100	100	41.6667	33.3333	0	33.3333	0	0	33.3333	0	33.3333	0	66.6667	66.6667	66.6667	66.6667	42.8571	0	0	100	2			2	2	0.817
163	IIB	3	T2	1	1	1	39.0875	1	93.3333	100	91.6667	100	83.3333	66.6667	22.2222	0	33.3333		33.3333	0	0	33.3333	33.3333	41.6667	100			28.5714	66.6667	44.4444		1	1	1	2	1	0.945
164	I	1	T1	0	1	1	26.1066	2	80	33.3333	33.3333	83.3333	66.6667	33.3333	55.5556	16.6667	66.6667	33.3333	0	33.3333	33.3333	0	33.3333	66.6667	83.3333		0	14.2857	25	22.2222		1	1	2	2	2	0.851
165	IIA	2	T2	0	1	1	23.5556	2	93.3333	100	58.3333	83.3333	100	83.3333	33.3333	0	16.6667	0	33.3333	0	33.3333	33.3333	0	66.6667	100		100	19.0476	41.6667	33.3333		1	1	1	2	1	0.945
166	IIA	2	T2	0	1	1	21.2183	1	66.6667	83.3333	66.6667	100	83.3333	66.6667	33.3333	0	33.3333	0	33.3333	0	33.3333	0	0	100	66.6667	66.6667	66.6667	19.0476	16.6667	22.2222		2	1	2	2	2	0.775
167	IIA	2	T1	1	1	0	32.8306	1	100	100	75	100	100	66.6667	11.1111	0	0	0		0	33.3333	0	0	83.3333	83.3333	66.6667	66.6667	28.5714	8.33333	0	100	1	1	1	1	2	0.948
168	IIB	3	T2	1	1	1	30.5425	1	86.6667	100	66.6667	66.6667	100	83.3333	22.2222	0	0	0	33.3333	0	0	33.3333	0	50	100		33.3333	14.2857	8.33333	11.1111		1	1	1	1	2	0.948
169	I	1	T1	0	0	0	24.0588	1	80	100	66.6667	83.3333	50	66.6667	33.3333	0	16.6667	0	33.3333	0	0	0	0	58.3333	66.6667	66.6667	33.3333	19.0476	8.33333	0		1	1	2	2	2	0.851
170	IIA	2	T2	0	1	1	20.3856	2	93.3333	83.3333	91.6667	83.3333	100	83.3333	44.4444	0	0	0	33.3333	0	0	0	0	100	83.3333	66.6667	33.3333	14.2857	8.33333	0		1	1	1	1	1	1
171	IIA	2	T1	1	1	1	24.6793	1	80	66.6667	83.3333	66.6667	66.6667	75	11.1111	0	33.3333	0	0	0	0	0	33.3333	50	100		66.6667	28.5714	25	44.4444		1	1	2	2	2	0.851
172	IIA	2	T1	1	1	1	27.5873	1	46.6667	66.6667	91.6667	100	50	58.3333	66.6667	0	66.6667	66.6667	100	0	33.3333	0	33.3333	50	100		100	52.381	8.33333	11.1111		1	1	2	2	1	0.903
173	I	1	T1	0	0	0	45.6865	1	26.6667	66.6667	33.3333	100	66.6667	58.3333	66.6667	16.6667	66.6667	66.6667	33.3333	0	0	0	33.3333	50	100		0	61.9048	33.3333	44.4444	100	2	2	3	3	3	0.251
174	I	1	T1	0	1	0	23.0332	1	53.3333	50	50	100	66.6667	8.33333	66.6667	16.6667	66.6667	66.6667	0	33.3333	0	33.3333	0	25	100		0	42.8571	0	0	100	2	1	2	2	2	0.775
175	I	1	T1	0	1	1	27.9431	1	33.3333	0	66.6667	66.6667	66.6667	25	66.6667	0	66.6667	0	100	0		33.3333	100	83.3333	100		33.3333	23.8095	91.6667	44.4444	0	2	2	2	2	2	0.718
176	IIB	3	T2	1	1	1	24.8445	1	93.3333	83.3333	75	100	66.6667	83.3333	0	0	16.6667	0	33.3333	0	0	0	33.3333	33.3333	50	33.3333	0	0	8.33333	11.1111		1	1	2	2	2	0.851
177	IIIA	4	T1	2	1	1	24.3418	2	80	66.6667	58.3333	100	66.6667	58.3333	33.3333	0	33.3333	0	0	33.3333	66.6667	0	0	91.6667	100		33.3333	19.0476	41.6667	22.2222	33.3333	1	1	1	2	2	0.893
178	I	1	T1	0	1	1	28.0711	2	86.6667	100	75	83.3333	100	58.3333	22.2222	0	0	33.3333	66.6667	0	33.3333	0	0	58.3333	83.3333	33.3333	66.6667	23.8095	16.6667	22.2222		1	1	1	2	2	0.893
179	I	1	T1	0	0	0	23.6652	1	100	100	75	50	100	66.6667	33.3333	0	0	0	33.3333	0	0	0	0	58.3333	33.3333	33.3333	0	14.2857	33.3333	0		1	1	1	1	1	1
180	I	1	T1	0	1	1	24.5446	2	100	100	91.6667	83.3333	100	58.3333	22.2222	0	0	0	33.3333	0	0	0	0	100	100		66.6667	9.52381	0	0		1	1	1	2	1	0.945
181	I	1	T1	0	1	1	27.4972	2	73.3333	66.6667	83.3333	66.6667	50	75	44.4444	16.6667	33.3333	33.3333	66.6667	0	33.3333	33.3333	100	83.3333	83.3333		100	55.5556	16.6667	22.2222		2	1	2	2	2	0.775
182	IIIA	4	T1	2	1	1	33.705	2	73.3333	50	25	50	33.3333	41.6667	55.5556	16.6667	50	33.3333	100	33.3333	0	66.6667	33.3333	0	83.3333		0	52.381	0	55.5556	100	2	1	2	2	2	0.775
183	IIB	3	T2	1	0	0	22.4609	1	60	50	50	50	66.6667	33.3333	66.6667	0	83.3333	66.6667	66.6667	0	33.3333	0	100	83.3333	66.6667	66.6667	33.3333	66.6667	33.3333	55.5556	0	2	1	2	3	2	0.539
184	I	1	T1	0	1	1	19.7237	1	93.3333	33.3333	50	50	33.3333	66.6667	77.7778	100	50	66.6667	66.6667	66.6667	66.6667	66.6667	0	16.6667	83.3333	66.6667	33.3333	66.6667	25	33.3333	100	1	1	2	2	2	0.851
185	I	1	T1	0	1	1	20.3244	2	86.6667	83.3333	66.6667	83.3333	66.6667	66.6667	33.3333	0	33.3333	0	33.3333	0	0	0	66.6667	83.3333	100		66.6667	14.2857	33.3333	22.2222
186	IIB	3	T2	1	1	1	23.4375	1	86.6667	83.3333	75	83.3333	66.6667	58.3333	22.2222	0	33.3333	33.3333	33.3333	0	0	0	66.6667	66.6667	100		33.3333	23.8095	41.6667	33.3333		1	1	1	2	1	0.945
187	I	1	T1	0	1	1	25.2327	1	93.3333	100	41.6667	66.6667	50	41.6667	55.5556	16.6667	16.6667	33.3333	33.3333	0	66.6667	0	66.6667	58.3333	100		0	33.3333	33.3333	22.2222		1	1	1	2	2	0.893
188	IIA	2	T2	0	1	1	25.2013	2	26.6667	16.6667	50	33.3333	0	0	100	16.6667	100	66.6667	100	33.3333	66.6667	0	66.6667	58.3333	66.6667	66.6667	0	76.1905	33.3333	33.3333	66.6667	2	2	2	2	2	0.718
189	I	1	T1	0	1	1	25.7812	2	86.6667	83.3333	83.3333	83.3333	66.6667	66.6667	22.2222	0	16.6667	0	0	0	33.3333	33.3333	33.3333	83.3333	83.3333		66.6667	28.5714	25	0	66.6667	2	1	2	2	1	0.827
190	IIB	3	T2	1	0	0	31.975	1	73.3333	83.3333	83.3333	66.6667	100	50	33.3333	16.6667	33.3333	33.3333	0	33.3333	0	33.3333	0	83.3333	100		100	38.0952	25	0	100	2	1	2	2	2	0.775
191	IIA	2	T1	1	1	1	38.7097	2	93.3333	83.3333	100	83.3333	83.3333	83.3333	0	0	0	0	33.3333	0	0	0	33.3333	83.3333	83.3333		0	38.0952	66.6667	44.4444	66.6667	1	1	1	2	1	0.945
192	IIA	2	T2	0	1	1	26.5338	2	86.6667	83.3333	75	66.6667	83.3333	66.6667	44.4444	0	33.3333	33.3333	33.3333	0	33.3333	0	0	50	100		66.6667	14.2857	33.3333	0		2	1	1	2	2	0.817
193	I	1	T1	0	1	1	36.9795	2	80	66.6667	66.6667	83.3333	100	75	22.2222	33.3333	16.6667	33.3333	33.3333	0	0	33.3333	0	83.3333	100		33.3333	33.3333	0	0	66.6667	1	2	2	2	2	0.794
194	I	1	T1	0	0	0	23.7954	2	100	100	100	83.3333	83.3333	83.3333	11.1111	0	0	0	0	0		0	0	100	100		66.6667	14.2857	0	11.1111		1	1	1	2	1	0.945
195	I	1	T1	0	0	0	28.959	1	80	83.3333	58.3333	66.6667	100	58.3333	66.6667	0	33.3333	66.6667	33.3333	0	0	0	0	8.33333	100		0	23.8095	16.6667	11.1111	66.6667	2	1	2	1	1	0.882
196	IIA	2	T2	0	0	0	41.8642	1	80	66.6667	75	66.6667	100	58.3333	33.3333	16.6667	16.6667	33.3333	33.3333	0	0	0	100	83.3333	100		100	19.0476	41.6667	22.2222		2	1	2	2	2	0.775
197	IIA	2	T2	0	0	0	23.0551	2	73.3333	66.6667	66.6667	66.6667	33.3333	58.3333	22.2222	16.6667	50	33.3333	0	33.3333	0	0	33.3333	41.6667	83.3333		33.3333	23.8095	33.3333	55.5556		1	2	2	2	2	0.794
198	IIA	2	T1	1	1	1	29.5613	2	73.3333	66.6667	83.3333	83.3333	83.3333	33.3333	66.6667	16.6667	33.3333	33.3333	33.3333	0	33.3333	0	0	100	100		33.3333	33.3333	25	22.2222	66.6667	1	1	1	2	2	0.893
199	I	1	T1	0	0	0	41.0156	2	86.6667	83.3333	91.6667	83.3333	66.6667	50	22.2222	0	33.3333	33.3333	33.3333	0	33.3333	0	33.3333	58.3333	66.6667	66.6667	66.6667	14.2857	33.3333	11.1111		1	1	2	2	2	0.851
200	IIA	2	T1	1	1	1	24.1288	2	93.3333	100	91.6667	100	83.3333	83.3333	11.1111	0	16.6667	0	0	0	0	0	0	91.6667	33.3333	33.3333	66.6667	19.0476	50	33.3333		1	1	1	2	2	0.893
201	IIA	2	T2	0	0	0	23.7196	1	93.3333	100	100	100	100	100	11.1111	0	0	0	66.6667	0	0	0	0	91.6667	66.6667	66.6667	33.3333	4.7619	16.6667	22.2222		1	1	1	2	2	0.893
202	I	1	T1	0	1	1	25.5132	2	80	100	91.6667	100	83.3333	83.3333	11.1111	0	16.6667	33.3333	0	0	33.3333	0	0	66.6667	66.6667		33.3333	28.5714	41.6667	0	33.3333	1	1	1	2	1	0.945
203	IIIC	5	T2	3	0	0	24.4778	2	33.3333	16.6667	50	33.3333	100	50	100	33.3333	66.6667	0	66.6667	33.3333	33.3333	0	33.3333	33.3333	100		0	66.6667	25	22.2222	100	2	1	3	3	2	0.426
204	IIA	2	T2	0			35.4979	1	86.6667	100	100	100	100	100	22.2222	0	16.6667	33.3333	0	0	0	0	0	58.3333	100		66.6667	14.2857	25	11.1111		1	1	1	2	1	0.945
205	IIA	2	T2	0			28.1337	1	80	33.3333	58.3333	83.3333	100	50	55.5556	0	33.3333	0	0	0	0	0	33.3333	50	50	0	66.6667	19.0476	33.3333	22.2222	0	1	1	2	2	2	0.851
206	IIA	2	T2	0	0	0	27.5067	1	86.6667	33.3333	33.3333	33.3333	33.3333	33.3333	88.8889	0	66.6667	0	33.3333	0	100	0	0	41.6667	100		0	57.1429	8.33333	22.2222		1	1	2	2	1	0.903
207	I	1	T1	0	1	1	26.7871	1	86.6667	100	100	100	100	83.3333	0	0	0	0	0	0	33.3333	0	0	100	83.3333		33.3333	19.0476	25	11.1111		1	1	1	2	1	0.945
208	IIA	2	T1	1	1	1	31.1634	1	46.6667	50	25	83.3333	66.6667	58.3333	77.7778	16.6667	66.6667	100	0	33.3333	66.6667	66.6667	66.6667	66.6667	83.3333		0	95.2381	33.3333	100	66.6667	2	1	2	2	1	0.827
209	IIA	2	T1	1	1	1	29.3847	2	80	33.3333	58.3333	66.6667	66.6667	50	44.4444	16.6667	16.6667	66.6667	66.6667	33.3333	33.3333	33.3333	33.3333	91.6667	100		100	47.619	25	11.1111	66.6667	1	1	2	2	2	0.851
210	I	1	T1	0	1	0	27.2173	2	86.6667	100	75	83.3333	100	83.3333	22.2222	0	0	0	33.3333	0	0	0	0	91.6667	66.6667	66.6667	66.6667	28.5714	8.33333	0	0	1	1	1	1	3	0.83
211	I	1	T1	0	1	1	22.8625	2	86.6667	66.6667	83.3333	100	83.3333	83.3333	44.4444	16.6667	16.6667	0	33.3333	33.3333	33.3333	0	0	66.6667	66.6667	33.3333	66.6667	28.5714	16.6667	11.1111	33.3333	1	1	2	2	1	0.903
212	I	1	T1	0	1	1	32.0499	2	93.3333	100	75	100	83.3333	83.3333	33.3333	0	0	0	33.3333	33.3333	0	33.3333	33.3333	75	100		66.6667	9.52381	8.33333	0		1	1	1	1	2	0.948
213	IIIA	4	T2	2	1	1	37.6644	2	73.3333	100	33.3333	100	83.3333	50	33.3333	16.6667	33.3333	33.3333	66.6667	0	0	0	0	100	66.6667	33.3333	0	42.8571	8.33333	22.2222		1	2	2	2	2	0.794
214	I	1	T1	0			28.125	2	66.6667	50	58.3333	66.6667	66.6667	41.6667	55.5556	16.6667	66.6667	33.3333	33.3333	0	0	33.3333	33.3333	25	66.6667		0	61.9048	8.33333	0	100	2	1	2	2	2	0.775
215	IIA	2	T2	0	1	1	21.3487	1	73.3333	16.6667	58.3333	0	16.6667	0	88.8889	16.6667	50	33.3333	100	33.3333	0	0	100	0	100		0	61.9048	91.6667	77.7778	100	2	1	2	2	1	0.827
216	IIB	3	T2	1	1	1	29.6749	1	86.6667	100	100	100	100	91.6667	0	0	16.6667	33.3333	0	0	0	0	0	83.3333	0	0	66.6667	4.7619	33.3333	11.1111		1	1	1	2	3	0.775
217	IIB	3	T2	1	1	1	25.8876	1	100	100	66.6667	100	33.3333	66.6667	33.3333	0	33.3333	33.3333	66.6667	0	0	0	0	16.6667	100		33.3333	9.52381	16.6667	11.1111		1	1	1	2	2	0.893
218	IIA	2	T2	0	1	1	19.8286	2	53.3333	66.6667	50	83.3333	33.3333	50	66.6667	0	33.3333	66.6667	33.3333	0	33.3333	33.3333	0	66.6667	83.3333	66.6667	66.6667	14.2857	50	22.2222		1	1	2	2	2	0.851
219	IIA	2	T2	0	1	1	16.0145	2	86.6667	66.6667	66.6667	83.3333	66.6667	33.3333	22.2222	0	16.6667	0	0	33.3333	0	33.3333	33.3333	66.6667	100		33.3333	28.5714	8.33333	0	33.3333	1	1	2	1	3	0.788
220	I	1	T1	0	1	0	20.83	1	86.6667	100	58.3333	83.3333	66.6667	50	44.4444	0	16.6667	33.3333	66.6667	0	0	0	0	83.3333	100		66.6667	61.9048	25	0	33.3333	1	1	1	2	2	0.893
221	I	1	T1	0	1	1	31.1856	1	80	66.6667	83.3333	83.3333	83.3333	91.6667	33.3333	0	16.6667	0	0	0	33.3333	0	66.6667	50	83.3333	100	100	23.8095	8.33333	11.1111	100	1	1	2	1	2	0.906
222	IIA	2	T2	0	1	1	26.5643	1	86.6667	83.3333	58.3333	83.3333	100	75	11.1111	0	16.6667	0	66.6667	0	0	33.3333	0	66.6667	100		33.3333	23.8095	16.6667	22.2222	0	1	1	2	2	2	0.851
223	I	1	T1	0	1	1	38.1785	2	73.3333	50	83.3333	100	66.6667	50	44.4444	16.6667	33.3333	33.3333	0	0	0	0	33.3333	100	83.3333	66.6667	66.6667	47.619	25	44.4444	0	1	3	2	2	1	0.657
224	I	1	T1	0	0	0	23.7954	2	93.3333	100	83.3333	83.3333	100	83.3333	11.1111	0	16.6667	0	0	0	33.3333	0	0	66.6667	66.6667	66.6667	33.3333	9.52381	33.3333	33.3333		2	1	1	1	2	0.872
225	I	1	T1	0	1	1	27.2633	1	60	100	66.6667	66.6667	66.6667	75	44.4444	16.6667	33.3333	33.3333	33.3333	0	33.3333	0	0	91.6667	66.6667	66.6667	66.6667	38.0952	16.6667	33.3333	66.6667	1	1	1	1	2	0.948
226	IIB	3	T2	1	1	1	27.7767	1	60	33.3333	58.3333	50	66.6667	33.3333	44.4444	0	83.3333	66.6667	66.6667	0	0	33.3333	33.3333	91.6667	100		0	47.619	75	44.4444		2	1	2	3	2	0.539
227	I	1	T1	0	1	1	27.9431	1	86.6667	50	33.3333	66.6667	50	66.6667	66.6667	16.6667	50	33.3333	66.6667	33.3333	33.3333	0	66.6667	0	83.3333		0	42.8571	33.3333	44.4444		2	1	2	3	1	0.591
228	I	1	T1	0	1	1	41.0253	2	60	50	41.6667	33.3333	33.3333	58.3333	55.5556	0	83.3333	33.3333	33.3333	0	0	0	66.6667	50	66.6667	33.3333	66.6667	42.8571	33.3333	44.4444	33.3333	2	1	3	2	2	0.662
229	I	1	T1	0	1	0	25.711	2	93.3333	0	75	66.6667	66.6667	0	66.6667	50	66.6667	100	33.3333	100	66.6667	100	33.3333	58.3333	50	33.3333	66.6667	61.9048	16.6667	0	100	1	1	1	1	1	1
230	IIA	2	T2	0	1	1	29.9301	1	93.3333	100	91.6667	100	100	83.3333	22.2222	33.3333	16.6667	0	33.3333	33.3333	0	0	0	100	100		66.6667	28.5714	0	0		2	1	1	2	1	0.869
231	IIA	2	T1	1	1	1	42.2477	1	86.6667	83.3333	33.3333	66.6667	66.6667	66.6667	33.3333	16.6667	33.3333	33.3333	33.3333	33.3333	33.3333	0	33.3333	75	100		0	19.0476	8.33333	11.1111		1	1	1	2	3	0.775
232	IIIA	4	T3	1	1	1	24.6904	2	86.6667	100	100	100	100	83.3333	22.2222	0	0	33.3333	0	0	0	0	0	91.6667	66.6667	66.6667	66.6667	9.52381	8.33333	0		2	1	1	2	1	0.869
233	I	1	T1	0	1	1	19.6752	2	100	100	66.6667	100	100	58.3333	0	0	0	0	0	0	0	0	0	75	33.3333		0	23.8095	8.33333	0	0	1	1	1	1	2	0.948
234	IIA	2	T1	1	1	1	21.4536	2	73.3333	50	50	66.6667	50	50	66.6667	0	33.3333	66.6667	0	0	0	0	0	50	83.3333		33.3333	14.2857	16.6667	22.2222		2	1	2	2	2	0.775
235	I	1	T1	0	1	0	24.1415	2	93.3333	50	91.6667	83.3333	66.6667	41.6667	33.3333	16.6667	33.3333	33.3333	33.3333	33.3333	0	0	0	66.6667	100		66.6667	47.619	41.6667	0	66.6667	1	1	1	2	1	0.945
236	IIB	3	T2	1	1	1	43.4095	2	86.6667	83.3333	58.3333	33.3333	83.3333	66.6667	44.4444	33.3333	33.3333	33.3333	66.6667	33.3333	100	0	0	66.6667	100		33.3333	66.6667	16.6667	66.6667	66.6667	2	1	1	2	2	0.817
237	I	1	T1	0	0	0	25.5469	1	86.6667	66.6667	8.33333	83.3333	66.6667	41.6667	33.3333	0	0	0	33.3333	33.3333	0	0	0	100	100		0	42.8571	8.33333	11.1111	0	1	1	2	2	2	0.851
238	IIB	3	T2	1	1	1	35.7495	2	80	83.3333	75	100	66.6667	33.3333	33.3333	0	33.3333	0	0	0	0	0	0	8.33333	100		0	19.0476	41.6667	33.3333		1	1	2	1	2	0.906
239	I	1	T1	0	1	1	22.6843	2	100	100	100	100	100	100	0	0	0	0	0	0	0	0	33.3333	100	33.3333	33.3333	66.6667	14.2857	0	0		1	1	1	1	1	1
240	I	1	T1	0	1	1	23.9158	1	100	83.3333	91.6667	100	100	66.6667	22.2222	0	0	33.3333	33.3333	0	66.6667	0	0	75	33.3333	33.3333	66.6667	42.8571	0	0	33.3333	1	1	1	1	2	0.948
241	IIA	2	T2	0	1	1	23.4256	1	93.3333	83.3333	83.3333	100	83.3333	75	11.1111	0	16.6667	33.3333	33.3333	0	33.3333	0	0	41.6667	66.6667	66.6667	33.3333	9.52381	0	22.2222		1	1	1	2	3	0.775
242	I	1	T1	0	1	1	21.6049	1	93.3333	100	83.3333	100	83.3333	100	22.2222	0	0	0	33.3333	0	0	0	0	58.3333	100		66.6667	9.52381	16.6667	11.1111		1	1	1	2	1	0.945
243	IIB	3	T2	1	1	0	22.4323	1	100	100	83.3333	100	100	91.6667	22.2222	0	16.6667	0	33.3333	0	0	0	0	100	66.6667		66.6667	4.7619	16.6667	11.1111		1	1	1	2	1	0.945
244	IIA	2	T1	1	0	0	24.4531	2	66.6667	50	75	16.6667	50	58.3333	55.5556	33.3333	16.6667	33.3333	100	0	33.3333	0	0	41.6667	83.3333	100	66.6667	33.3333	41.6667	22.2222		1	1	2	2	2	0.851
245	IIB	3	T2	1	1	1	32.6644	1	86.6667	83.3333	100	100	100	66.6667	22.2222	0	66.6667	0	33.3333	0	33.3333	0	33.3333	66.6667	50	33.3333	33.3333	38.0952	33.3333	44.4444		2	1	2	2	1	0.827
246	IIA	2	T1	1	1	1	38.9759	2	73.3333	83.3333	75	83.3333	33.3333	50	88.8889	33.3333	33.3333	33.3333	33.3333	0	0	0	100	91.6667	100		0	71.4286	33.3333	22.2222	0	1	1	2	2	2	0.851
247	IIB	3	T2	1	1	1	32.5911	2	60	66.6667	58.3333	66.6667	33.3333	41.6667	33.3333	0	33.3333	33.3333	0	0	0	33.3333	66.6667	16.6667	100		0	42.8571	33.3333	0		1	1	2	2	3	0.733
248	IIIA	4	T1	2	1	1	43.8281	2	80	83.3333	50	83.3333	66.6667	83.3333	33.3333	16.6667	16.6667	33.3333	66.6667	0	0	0	33.3333	75	83.3333	100	0	19.0476	41.6667	33.3333		1	1	1	2	2	0.893
249	I	1	T1	0	1	1	34.8727	2	80	66.6667	16.6667	33.3333	33.3333	33.3333	77.7778	50	33.3333	33.3333	100	100	66.6667	0	66.6667	33.3333	66.6667	33.3333	0	66.6667	16.6667	22.2222	33.3333	1	1	2	1	2	0.906
250	IIIA	4	T1	2	1	1	27.8201	1	86.6667	66.6667	16.6667	66.6667	66.6667	66.6667	33.3333	16.6667	16.6667	33.3333	66.6667	0	33.3333	0	0	8.33333	100		0	23.8095	25	33.3333		1	1	1	2	2	0.893
251	IIA	2	T2	0	1	1	28.578	1	100	100	91.6667	100	83.3333	83.3333	0	0	0	33.3333	33.3333	0	0	0	0	75	66.6667		66.6667	14.2857	0	11.1111		1	1	1	2	1	0.945
252	I	1	T1	0	0	0	19.4734	2	86.6667	66.6667	66.6667	100	83.3333	66.6667	22.2222	0	0	0	33.3333	0	0	0	0	41.6667	100		33.3333	4.7619	8.33333	11.1111		1	1	2	1	2	0.906
253	IIA	2	T2	0	1	0	24.4352	1	80	50	41.6667	66.6667	33.3333	25	22.2222	0	33.3333	33.3333	100	0	0	0	33.3333	8.33333	100		0	28.5714	25	33.3333	33.3333	1	1	2	2	2	0.851
254	IIA	2	T1	1	1	1	25.0774	2	100	100	100	100	100	83.3333	11.1111	16.6667	0	0	0	0	0	0	0	100	66.6667	66.6667	66.6667	9.52381	8.33333	11.1111		1	1	1	1	1	1
255	IIA	2	T1	1	1	1	22.9118	2	100	100	100	100	100	100	0	0	0	0	0	0	0	0	0	100	33.3333	33.3333	100	4.7619	0	22.2222		1	1	1	1	1	1
256	IIA	2	T2	0	1	0	31.2386	2	73.3333	33.3333	100	100	83.3333	50	11.1111	16.6667	16.6667	0	0	0		0	0	75	66.6667	33.3333	66.6667	4.7619	0	0		2	1	2	2	1	0.827
257	IIA	2	T1	1	0	0	23.6161	2	80	100	66.6667	66.6667	100	66.6667	22.2222	0	16.6667	33.3333	33.3333	0		0	0	50	66.6667	66.6667	33.3333	9.52381	25	22.2222		1	1	1	2	2	0.893
258	IIA	2	T1	1	1	1	23.03	2	80	66.6667	83.3333	66.6667	66.6667	33.3333	33.3333	0	33.3333	0	33.3333	0	0	0	0	50	100		66.6667	23.8095	16.6667	22.2222		1	1	2	2	2	0.851
259	IIB	3	T2	1	1	1	27.0416	2	86.6667	100	58.3333	83.3333	100	50	33.3333	0	16.6667	0	66.6667	0		0	33.3333	50	100		66.6667	33.3333	16.6667	0		1	1	1	2	2	0.893
260	IIA	2	T1	1	1	1	22.4059	2	100	100	66.6667	66.6667	100	83.3333	33.3333	0	16.6667	0	0	0	66.6667	0	0	66.6667	66.6667	66.6667	66.6667	19.0476	16.6667	33.3333		1	1	1	2	2	0.893
261	IIA	2	T1	1	1	1	34.626	2	60	50	91.6667	66.6667	83.3333	41.6667	55.5556	0	16.6667	33.3333	0	0	0	33.3333	0	91.6667	83.3333		66.6667	19.0476	16.6667	11.1111	0	2	1	2	2	1	0.827
262	IIB	3	T2	1	1	0	24.2424	2	93.3333	100	83.3333	100	100	83.3333	22.2222	16.6667	16.6667	0	0	0	0	0	0	91.6667	66.6667	33.3333	66.6667	19.0476	25	33.3333		1	1	1	2	1	0.945
263	IIA	2	T2	0	0	0	24.7059	2	86.6667	66.6667	100	100	100	83.3333	33.3333	0	16.6667	33.3333	0	0	0	0	0	100	33.3333	33.3333	100	4.7619	8.33333	11.1111		1	1	1	2	1	0.945
264	I	1	T1	0	1	1	33.3866	2	93.3333	100	66.6667	50	83.3333	83.3333	33.3333	0	16.6667	33.3333	66.6667	0	66.6667	0	0	41.6667	50	66.6667	33.3333	14.2857	58.3333	0		1	1	1	2	2	0.893
265	I	1	T1	0	0	0	30.3345	1	86.6667	100	91.6667	66.6667	66.6667	75	22.2222	0	0	0	0	33.3333	0	33.3333	33.3333	75	100		33.3333	4.7619	0	0		1	1	1	2	2	0.893
266	IIIA	4	T1	2	1	1	24.5351	1	93.3333	100	83.3333	100	100	58.3333	22.2222	0	0	0	66.6667	0	0	0	0	16.6667	66.6667	33.3333	0	4.7619	0	22.2222		1	1	1	2	3	0.775
267	IIA	2	T2	0	1	1	31.6406	1	86.6667	100	66.6667	100	100	83.3333	11.1111	0	16.6667	33.3333	33.3333	0	0	33.3333	0	66.6667	33.3333	33.3333	100	14.2857	25	22.2222		1	1	1	1	1	1
268	IIA	2	T1	1	1	0	22.8374	2	100	100	91.6667	83.3333	66.6667	83.3333	22.2222	16.6667	0	33.3333	0	0	0	33.3333	0	25	83.3333		33.3333	9.52381	8.33333	22.2222		1	1	1	2	2	0.893
269	IIA	2	T1	1	1	1	20.3481	2	100	66.6667	75	83.3333	100	58.3333	22.2222	0	0	0	0	0	33.3333	0	0	100	83.3333		33.3333	9.52381	0	0		1	1	1	2	2	0.893
270	IIA	2	T1	1	1	1	24.6484	2	80	100	91.6667	83.3333	100	75	22.2222	0	16.6667	0	33.3333	0	33.3333	0	0	100	100		100	11.1111	8.33333	22.2222		1	1	2	2	1	0.903
271	IIA	2	T1	1	1	1	20.149	1	100	83.3333	100	66.6667	66.6667	66.6667	33.3333	0	33.3333	33.3333	33.3333	0	0	33.3333	0	58.3333	66.6667	33.3333	66.6667	19.0476	25	11.1111		1	1	1	2	1	0.945
272	I	1	T1	0	1	1	25.5859	2	93.3333	100	75	100	100	83.3333	33.3333	0	0	0	33.3333	0		0	0	75	100		66.6667	19.0476	8.33333	22.2222		1	1	1	2	1	0.945
273	IIA	2	T1	1	1	1	25.7117	1	100	100	91.6667	83.3333	66.6667	83.3333	22.2222	0	33.3333	0	33.3333	0		0	0	83.3333	33.3333	33.3333	100	9.52381	25	33.3333		1	1	1	2	1	0.945
274	IIA	2	T1	1	1	1	27.2173	1	86.6667	100	66.6667	66.6667	100	66.6667	33.3333	0	0	0	0	0	0	0	0	66.6667	100		0	4.7619	16.6667	33.3333		1	2	1	2	2	0.836
275	IIA	2	T1	1	1	1	19.3923	2	100	100	100	100	66.6667	66.6667	33.3333	16.6667	0	0	0	0	33.3333	0	0	75	100		66.6667	33.3333	8.33333	0	100	1	1	1	2	1	0.945
276	I	1	T1	0	1	0	23.597	1	100	100	75	83.3333	66.6667	100	33.3333	0	16.6667	0	0	0	0	0	0	75	50	33.3333	0	14.2857	16.6667	22.2222		1	1	1	2	2	0.893
277	IIA	2	T1	1	1	1	19.1406	2	100	100	100	83.3333	66.6667	75	11.1111	0	0	0	33.3333	0	0	0	33.3333	91.6667	50	0	66.6667	14.2857	8.33333	0	0	1	1	1	1	1	1
278	IIB	3	T2	1	1	1	30.1021	2	73.3333	50	66.6667	66.6667	0	50	55.5556	0	66.6667	33.3333	66.6667	0	0	33.3333	100	0	66.6667	66.6667	0	28.5714	41.6667	44.4444		1	1	2	2	2	0.851
279	IIA	2	T2	0	0	0	23.0104	2	86.6667	66.6667	100	100	83.3333	75	33.3333	0	33.3333	33.3333	33.3333	0	0	0	0	75	66.6667	33.3333	100	0	0	44.4444		1	1	2	3	1	0.667
280	IIA	2	T1	1	1	1	23.8754	2	93.3333	83.3333	91.6667	66.6667	100	91.6667	22.2222	0	16.6667	0	33.3333	0	0	0	0	83.3333	100		66.6667	14.2857	41.6667	22.2222		1	1	1	2	2	0.893
281	IIA	2	T1	1	1	1	29.2388	2	93.3333	100	100	100	100	66.6667	11.1111	0	16.6667	0	0	0	0	0	0	100	83.3333		66.6667	5.55556	8.33333	11.1111		1	1	1	2	1	0.945
282	IIA	2	T2	0	1	1	20.5078	1	93.3333	100	100	100	100	83.3333	22.2222	0	0	0	33.3333	33.3333	0	33.3333	0	66.6667	66.6667	33.3333	66.6667	14.2857	25	0	33.3333	1	1	1	1	1	1
283	IIA	2	T1	1	1	0	28.0404	2	93.3333	100	75	83.3333	50	50	11.1111	33.3333	0	0	33.3333	0	33.3333	33.3333	0	16.6667	83.3333		0	33.3333	25	0	100	1	1	1	1	2	0.948
284	I	1	T1	0	0	0	23.5935	2		83.3333	66.6667	66.6667	66.6667	33.3333	55.5556	16.6667	0	33.3333	66.6667	0	0	0	0	100	100		66.6667	28.5714	16.6667	22.2222	66.6667	1	1	2	2	2	0.851
285	IIA	2	T1	1	1	1	19.4674	2	80	66.6667	66.6667	66.6667	66.6667	41.6667	66.6667	16.6667	33.3333	33.3333	66.6667	33.3333	33.3333	0	33.3333	8.33333	66.6667		0	52.381	8.33333	0	66.6667	1	1	2	2	2	0.851
286	IIA	2	T1	1	1	1	26.8785	2	86.6667	83.3333	91.6667	100	100	75	33.3333	0	16.6667	0	0	0	0	0	0	100	33.3333	33.3333	66.6667	9.52381	16.6667	11.1111		1	1	1	2	1	0.945
287	IIA	2	T1	1	1	1	21.2031	2	93.3333	100	83.3333	100	66.6667	66.6667	22.2222	0	16.6667	33.3333	0	0		0	33.3333	66.6667	66.6667	66.6667	33.3333	4.7619	25	22.2222		1	1	1	2	2	0.893
288	IIA	2	T2	0	1	1	19.5717	2	93.3333	100	100	83.3333	100	91.6667	22.2222	0	16.6667	0	0	0	0	0	0	100	66.6667	33.3333	100	9.52381	8.33333	11.1111	0	1	1	1	2	1	0.945
289	IIB	3	T2	1	1	1	31.2295	2	80	66.6667	75	83.3333	50	41.6667	66.6667	16.6667	16.6667	0	66.6667	0	0	33.3333	0	8.33333	83.3333		33.3333	33.3333	8.33333	22.2222		2	1	2	2	2	0.775
290	I	1	T1	0	1	1	22.4766	2	93.3333	83.3333	66.6667	66.6667	66.6667	66.6667	33.3333	0	16.6667	33.3333	33.3333	0	0	0	0	66.6667	100		100	28.5714	25	0		1	1	1	2	2	0.893
291	IIA	2	T1	1	1	1	29.9399	2	86.6667	83.3333	58.3333	66.6667	33.3333	33.3333	22.2222	33.3333	50	0	33.3333	0	33.3333	0	33.3333	8.33333	100		0	33.3333	25	33.3333	100	1	2	2	2	2	0.794
292	I	1	T1	0	1	1	27.7344	2	86.6667	83.3333	58.3333	100	83.3333	83.3333	33.3333	0	16.6667	0	33.3333	0		0		91.6667	83.3333		66.6667	4.7619	25	11.1111	33.3333	1	1	1	2	2	0.893
293	IIIC	5	T2	3	1	1	42.4366	1	73.3333	100	41.6667	100	0	50	88.8889	0	33.3333	0	66.6667	0	33.3333	0	66.6667	33.3333	66.6667		66.6667	19.0476	16.6667	22.2222		1	1	2	2	2	0.851
294	IIA	2	T2	0	0	0	23.4236	2	80	66.6667	58.3333	83.3333	66.6667	66.6667	33.3333	0	33.3333	0	0	33.3333	0	0	0	58.3333	83.3333		0	23.8095	8.33333	22.2222		1	1	1	1	2	0.948
295	IIA	2	T2	0	0	0	25.3843	2	66.6667	66.6667	66.6667	83.3333	66.6667	33.3333	44.4444	0	66.6667	33.3333	66.6667	0	33.3333	33.3333	33.3333	33.3333	100		0	33.3333	41.6667	22.2222		2	1	2	3	1	0.591
296	IIA	2	T2	0	1	1	23.0332	1	100	100	100	83.3333	100	75	0	0	0	0	33.3333	0	66.6667	0	0	83.3333	66.6667	33.3333	100	14.2857	8.33333	11.1111		1	1	1	1	1	1
297	I	1	T1	0	0	0	19.2425	2	93.3333	100	100	100	83.3333	66.6667	0	0	0	33.3333	0	0	0	0	0	66.6667	33.3333	33.3333	66.6667	0	0	0		1	1	1	1	1	1
298	IIB	3	T2	1	1	1	20.6852	2	93.3333	83.3333	66.6667	83.3333	66.6667	33.3333	22.2222	16.6667	0	0	33.3333	0	0	33.3333	0	50	66.6667	66.6667	33.3333	19.0476	33.3333	22.2222	66.6667	1	1	1	2	2	0.893
299	IIA	2	T1	1	1	1	26.2985	2	93.3333	83.3333	100	83.3333	100	83.3333	33.3333	33.3333	16.6667	0	0	0	33.3333	0	33.3333	58.3333	66.6667	66.6667	0	14.2857	16.6667	0		2	2	2	2	2	0.718
300	IIA	2	T2	0	1	1	31.4453	1	26.6667	83.3333	41.6667	50	0	83.3333	55.5556	33.3333	33.3333	33.3333	100	33.3333	0	0	0	25	66.6667	100	0	42.8571	8.33333	33.3333	33.3333	2	2	2	3	2	0.482
301	IIA	2	T1	1	1	1	32.4467	1	80	33.3333	41.6667	66.6667	16.6667	50	33.3333	0	33.3333	33.3333	33.3333	0	33.3333	0	33.3333	50	66.6667	66.6667	33.3333	19.0476	16.6667	11.1111		1	1	2	2	2	0.851
302	IIA	2	T1	1	1	1	20.9929	1	40	33.3333	58.3333	50	33.3333	50	66.6667	16.6667	66.6667	33.3333	66.6667	33.3333	33.3333	0	66.6667	41.6667	100		33.3333	42.8571		44.4444		2	2	2	2	3	0.6
303	IIIA	4	T1	2	1	1	31.6998	1	80	83.3333	91.6667	100	100	66.6667	33.3333	33.3333	0	0	33.3333	33.3333	33.3333	33.3333	33.3333	75	83.3333	66.6667	66.6667	38.0952	0	22.2222	33.3333	1	1	1	2	2	0.893
304	IIA	2	T1	1	1	1	27.6661	1	93.3333	100	83.3333	66.6667	83.3333	66.6667	66.6667	33.3333	16.6667	66.6667	66.6667	0	0	0	0	0	16.6667	0	66.6667	28.5714	8.33333	11.1111		1	1	1	2	1	0.945
305	IIIA	4	T1	2	1	1	30.116	1	93.3333	100	75	83.3333	100	66.6667	0	0	16.6667	0	0	0	66.6667	0	66.6667	83.3333	66.6667	33.3333	100	14.2857	8.33333	11.1111		1	1	1	2	1	0.945
306	IIIA	4	T1	2	1	1	43.7045	1	66.6667	50	66.6667	83.3333	66.6667	50	11.1111	0	83.3333	0	33.3333	0	0	0	0	66.6667	66.6667	66.6667	0	4.7619	11.1111	33.3333		2	2	2	2	3	0.6
307	I	1	T1	0	1	1	32.5667	1	86.6667	100	100	100	66.6667	83.3333	0	0	33.3333	33.3333	0	0	0	0	33.3333	91.6667	100		33.3333	11.1111	25	22.2222		1	1	1	3	1	0.709
308	I	1	T1	0	1	1	30.863	2	80	66.6667	91.6667	50	66.6667	66.6667	22.2222	0	33.3333	0	0	0	0	0	0	25	100		66.6667	9.52381	8.33333	44.4444		1	1	2	2	1	0.903
309	IIA	2	T1	1	1	1	29.2421	1	26.6667	33.3333	58.3333	66.6667	33.3333	66.6667	55.5556	0	66.6667	33.3333	66.6667	33.3333	0	0	33.3333	0	100		0	44.4444	8.33333	55.5556	100	2		2	2	2	0.775
